# Supplementary material for: Exploring the source of TYLCV resistance in Nicotiana benthamiana
Source: Front Plant Sci. 2024 May 28;15:1404160. doi: 10.3389/fpls.2024.1404160 (PMC11165019; doi:10.3389/fpls.2024.1404160)
Supplement: Supplementary file 2 [file Table_1.xlsx]

## Sheet: Supplementary  Table1
Supplemental Table 1. RDR genes used for Figure 3A and their accession
Gene name	Accession	Database
AtRDR1	At1g14790	TAIR
AtRDR2	At4g11130	TAIR
AtRDR6	At3g49500	TAIR
AtRDR3	At2g19910	TAIR
AtRDR4	At2g19920	TAIR
AtRDR5	At2g19930	TAIR
SlRDR3	Solyc06g051190.3.1	Sol Genomics
SlRDR5	XP_010313737.1	Genbank
StRDR3	XP_006338861.1	Genbank
StRDR5	XP_006353487.1	Genbank
CaRDR3a	LC642629	Genbank
NtRDR3	XM_016656409	Genbank
NtRDR5	XM_016594094	Genbank
NbLRDR1	NbLab360C16:141686619-141694721	WebApollo Browser
NbLRDR2a	NbLab360C03:108672977-108680175	WebApollo Browser
NbLRDR2b*	NbLab360C13:33334971-33342331	WebApollo Browser
NbLRDR3	NbLab360C12:13708941-13719463	WebApollo Browser
NbLRDR5	NbLab360C10:7750874-7763631	WebApollo Browser
NbLRDR6a	NbLab360C17:46115709-46122477	WebApollo Browser
NbLRDR6b*	NbLab360C07:22439746-22445768	WebApollo Browser
NbQRDR1	NbQld183C16:138626680-138634802	WebApollo Browser
NbQRDR2a	NbQld183C03:107264948-107272104	WebApollo Browser
NbQRDR2b*	NbQld183C13:33947791-33955129	WebApollo Browser
NbQRDR3	NbQld183C12:13404624-13415384	WebApollo Browser
NbQRDR5	NbQld183C10:7520886-7533697	WebApollo Browser
NbQRDR6a	NbQld183C17:44795624-44801894	WebApollo Browser
NbQRDR6b*	NbQld183C07:22075773-22082773.	WebApollo Browser
* Denotes confirmed unfunctional/truncated gene in N. benthamiana.

## Sheet: Supplementary Table 2
Supplemental Table 2. List of Primers used in this study
Purpose	Gene	Target sequence	Primer Forward	Primer Reverse	Note
polycistronic gRNA cassete assembly	Generic AtU3-BsaI	NA	ATGTACTCGATCAGGTCTCAGGTCAACAAAGC	-
	Generic gRNA-BsaI	NA	-	TAGGCATGACTATGGTCTCTGTAGTAAAAAAAAAAGCAC
	NbRDR1 Target 1	TAAATAGTACAGTTTCTCCA	TAGGTCTCCACAGTTTCTCCAGTTTTAGAGCTAGAAATAG	TAGGTCTCACTGTACTATTTATGCACCAGCCGGGAATC
	NbRDR1 Target 2	GACACTCAAAGTTTCTCTGG	TAGGTCTCCAAGTTTCTCTGGGTTTTAGAGCTAGAAATAG	ATGGTCTCAACTTTGAGTGTCTGCACCAGCCGGGAATC
	NbRDR3 Target 1	ACTGGCGATTAACTTTCTGA	TAGGTCTCCTTAACTTTCTGAGTTTTAGAGCTAGAAATAG	TAGGTCTCATTAATCGCCAGTTGCACCAGCCGGGAATC
	NbRDR3 Target 2	TCTGATTCAAAATCAGTCAT	TAGGTCTCCAAAATCAGTCATGTTTTAGAGCTAGAAATAG	ATGGTCTCATTTTGAATCAGATGCACCAGCCGGGAATC
	NbRDR5 Target 1	GCCATCTGAATATAGAAACA	TAGGTCTCCAATATAGAAACAGTTTTAGAGCTAGAAATAG	TAGGTCTCATATTCAGATGGCTGCACCAGCCGGGAATC
	NbRDR5 Target 2	TCTTTGTGAAAACGTTAAAC	TAGGTCTCCAAAACGTTAAACGTTTTAGAGCTAGAAATAG	ATGGTCTCATTTTCACAAAGATGCACCAGCCGGGAATC
Identification of dropout and confirmation of gene editing	NbRDR1	NA	CAACATCATGCCTACCGACACTC	ACGGCAACTCTACGAGCAAA
	NbRDR3	NA	CATTACCCCTTCCAGCCGAA	ATGTCTTCCCGCAATCCCAG
	NbRDR5	NA	CCTCCAACGAGTCCCGAAAG	AATGACACCTTCCAGAATCCCA
Genotyping for LAB and QLD allele	NbRDR1	NA	TGCCTACCGACACTCAAAGTTT	GGAAATGGTATGAGGACGGACAT	primers span 72 bp insertion in LAB RDR1
	NbRDR3	NA	TAAGCCATGGACTCGTACGC	CCACCGACAGAAGGCAGATT	primers span HpaII site present in LAB but absent in QLD
	NbPelota b	NA	AAGTGGGGTTGCTCTGATGG	CAGCCTGTACACTGATCCACAT	primers span ScrFI site present in QLD but absent in LAB
	NbQPelota b	NA	TCACTGGGTCAGAGTACTCACT	CGAATACGCAAGGCAGAACC	Primers targetting the 5' unconserved insertion sequence present in QLD but not in LAB
